# Supplementary material for: Spectrum of Opportunistic Infections and Risk Factors for In-Hospital Mortality of Admitted AIDS Patients in Shanghai
Source: Medicine (Baltimore). 2016 May 27;95(21):e3802. doi: 10.1097/MD.0000000000003802 (PMC4902383; doi:10.1097/MD.0000000000003802)
Supplement: Supplemental Digital Content [file medi-95-e3802-s001.xlsx]

## Sheet: Sheet1
Patient ID	Age(Years)	gender	medical insurance	Distribution	occupation	ART	ART regimen	Outcome	length of hospital stay（day）	Tuberculosis	MAC	PCP+Bacterial infections	Cryptococcosis	CMV	Herpes zoster	Lymphoma	Kaposi's Sarcoma	Penicillium Marneffei	Cerebral Toxoplasmosis	Other fungal infection	PML	HIVRNA	CD4 count（cells/ul）
1	31	male	yes	East China	other	< 6months		death	13					CMV viremia								115000	1
2	21	male		East China	student	< 6months	AZT+3TC+NVP	death	35					CMV viremia								77100	9
4	35	female		East China	Unemployed	< 6months		death	8	Tuberculous peritonitis; Tuberculous pelvic inflammatory disease;Intestinal tuberculosis;Urinary tuberculosis												86600	103
5	52	male		East China	Unemployed	< 6months		death	47	Pulmonary tuberculosis												686000	57
6	31	male	yes	East China	Unemployed	< 6months		death	29			yes	Cryptococcal meningitis									206000	8
7	73	male	yes	Southwest China	Retired	< 6months		death	84				Cryptococcal meningitis									864000	7
8	31	male	yes	East China	other	< 6months		death	2				Cryptococcal meningitis										20
9	60	male	yes	East China	other	< 6months		death	15				Cryptococcal meningitis										28
10	52	male	yes	East China	other	< 6months		death	28				Pulmonary Cryptococcosis										24
11	48	male		East China	Unemployed	< 6months	TDF+3TC+LPV/2	survial	4	Lymphoid tuberculosis												70900	15
12	38	male		East China	Unemployed	< 6months	TDF+3TC+darunavir	survial	26					cmvr								810	54
13	45	male	yes	East China	Unemployed	< 6months	TDF+3TC+EFV	death	78			yes											639
14	43	male		East China	other	< 6months	TDF+3TC+LPV/2	survial	90	Pulmonary tuberculosis												21400	243
15	54	male		East China	other	< 6months	AZT+3TC+NVP	survial	44			yes		yes								941	43
16	26	male		North China	other	< 6months	TDF+3TC+LPV/2	survial	23	Pulmonary tuberculosis													66
17	39	male		East China	Unemployed	< 6months	AZT+3TC+EFV	survial	28					cmvr								570	15
18	27	male		East China	other	< 6months	TDF+3TC+NVP	survial	14			yes		yes								1230	31
19	49	male		East China	other	< 6months	TDF+3TC+EFV	survial	77				Cryptococcal meningitis	yes								323	11
20	41	male		East China	other	< 6months	D4T+3TC+NVP	survial	5			yes										12700	35
21	29	female		East China	Unemployed	< 6months	TDF+3TC+EFV	survial	3	Pulmonary tuberculosis													38
22	53	male		East China	other	< 6months	AZT+3TC+EFV	survial	7	Pulmonary tuberculosis												77.1	222
23	34	male		East China	Unemployed	< 6months	TDF+3TC+NVP	survial	2			yes										＜40	147
24	59	male		East China	Unemployed	< 6months	TDF+3TC+EFV	survial	12	Pulmonary tuberculosis													209
25	44	male		East China	other	< 6months	TDF+3TC+EFV	survial	8	Pulmonary tuberculosis				yes								212000	14
26	54	male		East China	Unemployed	< 6months	TDF+3TC+LPV/2	survial	4	Pulmonary tuberculosis													235
27	21	male	yes	East China	student	< 6months	TDF+3TC+EFV	survial	27			yes		CMV viremia									6
28	37	female		East China	Unemployed	< 6months	TDF+3TC+EFV	survial	9	Pulmonary tuberculosis													125
29	32	male		East China	Unemployed	< 6months	AZT+3TC+EFV	survial	16			yes		yes								821	25
30	21	male		East China	Unemployed	< 6months	TDF+3TC+EFV	survial	13	Pulmonary tuberculosis												121	16
31	57	male	yes	East China	other	< 6months	AZT+3TC+NVP	survial	14						yes								56
32	37	male	yes	East China	other	< 6months	AZT+3TC+EFV	death	4			yes		yes								161	71
33	68	male		East China	Retired	< 6months	TDF+3TC+EFV	survial	19			yes		yes								939	159
34	60	male		East China	Unemployed	< 6months	D4T+3TC+EFV	survial	1	Pulmonary tuberculosis												351000	120
35	41	male		East China	other	< 6months	TDF+3TC+LPV/2	survial	5	Pulmonary tuberculosis												106000	25
36	51	male		East China	Unemployed	< 6months	AZT+3TC+NVP	death	4			yes										3010	62
37	48	male		East China	other	< 6months	AZT+3TC+NVP	survial	4			yes										180	1359
38	32	male	yes	East China	Unemployed	< 6months	TDF+3TC+EFV	survial	6		yes											802	23
39	53	male	yes	East China	other	< 6months	AZT+3TC+EFV	survial	19			yes										298000	83
40	67	male	yes	East China	Retired	< 6months	TDF+3TC+NVP	survial	28			yes											8
41	27	male		Southwest China	Unemployed	< 6months	TDF+3TC+EFV	survial	5	Pulmonary tuberculosis												6500	212
42	25	male	yes	East China	other	< 6months	TDF+3TC+EFV	survial	13				Cryptococcal septicemia	yes									1266
43	32	male		East China	Unemployed	< 6months	AZT+3TC+EFV	survial	11	Pulmonary tuberculosis; Tuberculous peritonitis;Lymphoid tuberculosis												9090	173
44	39	male		East China	other	< 6months	TDF+3TC+EFV	survial	20	Pulmonary tuberculosis												10100	216
45	55	male	yes	East China	other	< 6months	D4T+3TC+LPV/2	survial	14						yes							2560	12
46	43	male		East China	Unemployed	< 6months	TDF+3TC+LPV/2	survial	39	Tuberculous pleuritis								yes					36
48	61	male	yes	East China	Unemployed	< 6months	TDF+3TC+EFV	survial	30		yes											1830	225
49	53	male	yes	East China	Unemployed	< 6months	AZT+3TC+NVP	survial	1				Cryptococcal meningitis										102
50	63	male		East China	other	< 6months	AZT+3TC+EFV	survial	9	Pulmonary tuberculosis												＜40	110
51	57	male		East China	Unemployed	< 6months	TDF+3TC+EFV	survial	16			yes										1730	36
52	32	male		East China	other	< 6months	TDF+3TC+LPV/2	survial	30					cmvr								＜40	56
53	41	male		East China	Unemployed	< 6months	TDF+3TC+EFV	survial	14	Pulmonary tuberculosis												15400	247
56	52	female	yes	East China	Unemployed	< 6months	D4T+3TC+EFV	survial	44	TBM												815000	144
80	31	male		East China	Unemployed	< 6months	TDF+3TC+LPV/2	survial	21					cmvr									110
81	20	male		East China	Unemployed	< 6months	TDF+3TC+EFV	survial	62	Pulmonary tuberculosis												2600	223
82	43	male		East China	other	< 6months	TDF+3TC+EFV	survial	25	Pulmonary tuberculosis;TBM				cmvr									40
83	32	female		East China	Unemployed	< 6months	D4T+3TC+EFV	survial	8	Lymphoid tuberculosis;Intestinal tuberculosis				yes									180
84	51	male		East China	Unemployed	< 6months	TDF+3TC+EFV	survial	20	Lymphoid tuberculosis				yes									223
85	28	male		East China	other	< 6months	D4T+3TC+EFV	survial	15									yes				189	155
86	38	male		East China	other	< 6months	AZT+3TC+EFV	survial	4					cmvr								776	127
87	32	male		East China	Unemployed	< 6months	D4T+3TC+EFV	survial	40	Pulmonary tuberculosis				yes									313
88	20	male		East China	Unemployed	< 6months	TDF+3TC+EFV	survial	14	Pulmonary tuberculosis												357	102
89	38	male		Southwest China	Unemployed	< 6months	TDF+3TC+EFV	survial	3			yes											104
90	24	male		Central China	other	< 6months	TDF+3TC+NVP	survial	6							Diffuse large B cell lymphoma						494000	171
91	29	male		Central China	Unemployed	< 6months	TDF+3TC+EFV	survial	21	Pulmonary tuberculosis;TBM				cmvr								89.6	20
92	69	male		East China	other	< 6months	TDF+3TC+EFV	survial	8											Oral fungal infection			248
93	43	male		East China	Unemployed	< 6months	TDF+3TC+EFV	survial	2				Cryptococcal meningitis									210	160
94	50	female		East China	Unemployed	< 6months	TDF+3TC+EFV	survial	14			yes										2320	76
95	58	male		East China	Unemployed	< 6months	AZT+3TC+NVP	survial	14			yes										144	45
96	33	female		East China	other	< 6months	TDF+3TC+EFV	survial	9	Pulmonary tuberculosis												922	102
97	52	male		East China	Unemployed	< 6months	TDF+3TC+EFV	survial	16	Pulmonary tuberculosis													92
98	29	male	yes	East China	other	< 6months	TDF+3TC+EFV	survial	5	Pulmonary tuberculosis													131
99	39	male	yes	East China	other	< 6months	TDF+3TC+EFV	survial	33				Pulmonary Cryptococcosis										71
100	63	male	yes	East China	Retired	< 6months	TDF+3TC+EFV	survial	20	TBM													52
101	26	male	yes	East China	other	< 6months	AZT+3TC+EFV	survial	18			yes											88
102	32	male	yes	East China	other	< 6months	TDF+3TC+EFV	survial	28		yes											17900	7
103	52	male	yes	East China	other	< 6months	TDF+3TC+EFV	survial	1	Pulmonary tuberculosis												744000	94
104	59	male	yes	East China	other	< 6months	TDF+3TC+EFV	survial	19			yes										4350	71
105	47	male		Northwest China	Unemployed	< 6months	TDF+3TC+EFV	survial	14	Pulmonary tuberculosis												242	172
106	34	male	yes	East China	other	< 6months	TDF+3TC+EFV	survial	3				Cryptococcal meningitis										71
107	26	male		East China	Unemployed	< 6months	TDF+3TC+EFV	survial	12	Pulmonary tuberculosis								yes				4070	104
108	60	male		East China	Retired	< 6months	AZT+3TC+NVP	survial	11			yes		yes									69
109	28	female		East China	Unemployed	< 6months	TDF+3TC+EFV	survial	39			yes		cmvr								498	88
110	31	female		East China	Unemployed	< 6months	TDF+3TC+EFV	survial	13	Pulmonary tuberculosis					yes								149
111	62	male	yes	East China	Unemployed	< 6months	TDF+3TC+EFV	survial	50	Pulmonary tuberculosis									yes				64
112	31	female		Southwest China	Unemployed	< 6months	AZT+3TC+EFV	survial	3			yes											289
113	53	male		East China	Unemployed	< 6months	TDF+3TC+EFV	survial	19		yes			yes								4980	163
114	32	male		East China	other	< 6months	TDF+3TC+EFV	survial	6	Pulmonary tuberculosis												11500	7
126	39	male	yes	East China	other	< 6months	AZT+3TC+EFV	survial	34	Pulmonary tuberculosis												62000	92
127	38	female		Northwest China	Unemployed	< 6months	TDF+3TC+EFV	survial	40	Pulmonary tuberculosis									yes			18100	253
128	49	female		East China	Unemployed	< 6months	TDF+3TC+EFV	survial	14					cmvr								194	106
129	32	male		East China	other	< 6months	AZT+3TC+LPV/2	survial	6				Cryptococcal meningitis										90
130	32	male	yes	East China	other	< 6months	TDF+3TC+EFV	survial	31		yes		Cryptococcal meningitis									596000	59
131	27	male		East China	Unemployed	< 6months	TDF+3TC+EFV	survial	13	Pulmonary tuberculosis												246	124
132	41	male		East China	Unemployed	< 6months	TDF+3TC+EFV	survial	19				Cryptococcal meningitis										12
133	30	male	yes	East China	other	< 6months	TDF+3TC+EFV	survial	1	Pulmonary tuberculosis;Lymphoid tuberculosis												1310000	45
134	26	female		East China	Unemployed	< 6months	D4T+3TC+LPV/2	survial	6									yes					55
135	52	male		East China	Unemployed	< 6months	AZT+3TC+EFV	survial	29							Bunkitt’s lymphoma							228
136	26	male		East China	Unemployed	< 6months	D4T+3TC+EFV	survial	19					yes			yes	yes				94.8	15
137	42	male		East China	Unemployed	< 6months	TDF+3TC+EFV	survial	18			yes										825	330
138	28	male	yes	East China	other	< 6months	AZT+3TC+NVP	survial	17			yes										342000	7
139	37	male		East China	other	< 6months	TDF+3TC+EFV	survial	20					cmvr									56
140	27	male		East China	Unemployed	< 6months	AZT+3TC+EFV	survial	27										yes				14
141	37	male		East China	other	< 6months	TDF+3TC+EFV	survial	8			yes											30
142	34	male		East China	other	< 6months	TDF+3TC+EFV	survial	18					cmvr									85
143	26	male		East China	other	< 6months	AZT+3TC+EFV	survial	13	Tuberculous pleuritis													51
144	29	male		East China	Unemployed	< 6months	D4T+3TC+EFV	survial	16									yes				244	283
145	31	male		East China	Unemployed	< 6months	D4T+3TC+EFV	survial	26	Pulmonary tuberculosis													53
146	31	male		East China	Unemployed	< 6months	D4T+3TC+EFV	survial	15	Pulmonary tuberculosis								yes					29
147	40	male		East China	other	< 6months	D4T+3TC+EFV	survial	21	Pulmonary tuberculosis												934000	24
148	30	female		East China	Unemployed	< 6months	D4T+3TC+NVP	survial	1				Cryptococcal meningitis									4920000	288
149	45	male		East China	Unemployed	< 6months	D4T+3TC+LPV/2	survial	37	Intestinal tuberculosis													15
150	68	male		East China	Retired	< 6months	TDF+3TC+LPV/2	survial	27	Pulmonary tuberculosis												732	107
151	33	male		East China	Unemployed	< 6months	AZT+3TC+EFV	survial	19			yes											10
152	54	male	yes	East China	Unemployed	< 6months	TDF+3TC+EFV	survial	13	Intestinal tuberculosis													58
153	31	male	yes	East China	other	< 6months	TDF+3TC+EFV	survial	17		yes												3
154	46	male		East China	Unemployed	< 6months	AZT+3TC+EFV	survial	7	Pulmonary tuberculosis												539000	32
155	40	male	yes	Southwest China	other	< 6months	TDF+3TC+EFV	survial	65	Pulmonary tuberculosis						Diffuse large B cell lymphoma							50
156	49	male		East China	Unemployed	< 6months	TDF+3TC+EFV	survial	10	Pulmonary tuberculosis				yes				yes					149
157	39	male		East China	other	< 6months	D4T+3TC+EFV	death	29			yes										1340	36
173	27	male		Central China	other	< 6months	AZT+3TC+NVP	survial	117	Pulmonary tuberculosis												188000	27
174	26	male		East China	Unemployed	< 6months	TDF+3TC+EFV	survial	25									yes				1840000	14
175	26	male		East China	Unemployed	< 6months	TDF+3TC+LPV/2	survial	74				Cryptococcal meningitis									33700	34
176	71	female		East China	Retired	< 6months	TDF+3TC+EFV	survial	37	Pulmonary tuberculosis												＜40	273
177	36	male		East China	other	< 6months	AZT+3TC+EFV	survial	21	Pulmonary tuberculosis												＜40	48
178	54	male	yes	East China	Unemployed	< 6months	TDF+3TC+EFV	survial	4							Unclassified lymphoma							152
179	53	male	yes	East China	Unemployed	< 6months	AZT+3TC+LPV/2	survial	11	Pulmonary tuberculosis													241
180	41	male	yes	East China	other	< 6months	TDF+3TC+EFV	survial	3				Cryptococcal meningitis									73200	29
181	56	male		East China	other	< 6months	TDF+3TC+EFV	survial	50	Pulmonary tuberculosis				yes								858000	13
182	41	male		East China	Unemployed	< 6months	AZT+3TC+EFV	survial	5	Pulmonary tuberculosis												2100	176
183	33	male		East China	Unemployed	< 6months	TDF+3TC+EFV	survial	5												yes		27
184	43	male		East China	other	< 6months	AZT+3TC+EFV	survial	21			yes										149	115
192	28	male		East China	Unemployed	< 6months	TDF+3TC+EFV	survial	78		yes			yes								89600	3
193	27	male		East China	Unemployed	< 6months	TDF+3TC+LPV/2	survial	67				Cryptococcal meningitis									81.5	53
194	52	female		East China	Retired	< 6months	TDF+3TC+EFV	survial	1				Cryptococcal meningitis									89800	64
195	40	male		East China	Unemployed	< 6months	D4T+3TC+NVP	survial	14								yes					2430	27
196	21	male	yes	East China	student	< 6months	AZT+3TC+NVP	survial	9	Lymphoid tuberculosis													8
197	26	male		Northeast China	Unemployed	< 6months	TDF+3TC+EFV	survial	42	Pulmonary tuberculosis;TBM				cmvr								501000	76
198	55	male		East China	Unemployed	< 6months	AZT+3TC+EFV	survial	44	TBM													19
199	62	male		East China	Retired	< 6months	AZT+3TC+EFV	survial	12	Pulmonary tuberculosis													426
200	39	male		East China	other	< 6months	AZT+3TC+NVP	survial	10		yes											not detected	96
201	22	male		East China	other	< 6months	TDF+3TC+EFV	survial	64		yes												95
202	26	male		Northeast China	other	< 6months	AZT+3TC+LPV/2	survial	18	Tuberculous pleuritis												not detected	94
203	34	male		Northeast China	other	< 6months	TDF+3TC+EFV	survial	3		yes		Cryptococcal meningitis									177000	40
204	46	male	yes	East China	other	< 6months	TDF+3TC+EFV	survial	20					cmvr									43
205	52	male	yes	East China	other	< 6months	AZT+3TC+EFV	survial	4				Pulmonary Cryptococcosis										92
206	31	male		Central China	Unemployed	< 6months	TDF+3TC+EFV	survial	22	Pulmonary tuberculosis												389	114
210	17	female		East China	Unemployed	< 6months	ABC+3TC+LPV/2	survial	11			yes											143
211	52	female		East China	Retired	< 6months	AZT+3TC+EFV	death	4			yes	Cryptococcal antigenemia	yes									2
212	31	male		East China	other	< 6months	TDF+3TC+EFV	death	7			yes										4790	124
213	43	female		East China	Unemployed	< 6months	D4T+3TC+EFV	survial	1				Cryptococcal meningitis									165000	144
214	46	male		East China	Unemployed	< 6months	AZT+3TC+EFV	survial	37		yes		Cryptococcal meningitis									＜40	117
215	25	male	yes	East China	Unemployed	< 6months	TDF+3TC+EFV	survial	44							Bunkitt’s lymphoma						200000	16
216	56	male	yes	East China	other	< 6months	D4T+3TC+EFV	survial	5							Bunkitt’s lymphoma							105
217	30	male	yes	Northwest China	other	< 6months	TDF+3TC+EFV	survial	1	Pulmonary tuberculosis;Lymphoid tuberculosis												251000	63
218	55	male		East China	Unemployed	< 6months	TDF+3TC+EFV	survial	11	Pulmonary tuberculosis												182000	17
219	38	male		East China	Unemployed	< 6months	TDF+3TC+EFV	survial	20	Pulmonary tuberculosis												＜40	38
220	30	male		East China	Unemployed	< 6months	AZT+3TC+NVP	survial	17	Tuberculous pleuritis												45.5	265
225	41	female		Northwest China	Unemployed	< 6months	AZT+3TC+EFV	survial	11						yes							1770	131
226	37	female	yes	Southwest China	other	< 6months	AZT+3TC+LPV/2	survial	10						yes							1390	298
242	36	male		East China	Unemployed	< 6months	TDF+3TC+EFV	survial	14			yes										3210	40
243	38	male		East China	other	< 6months	TDF+3TC+EFV	survial	4					yes				yes					163
251	54	male	yes	East China	Unemployed	< 6months	TDF+3TC+EFV	survial	19	Pulmonary tuberculosis						Diffuse large B cell lymphoma							59
256	23	male		East China	other	< 6months	TDF+3TC+EFV	survial	26	Pulmonary tuberculosis													73
263	34	male	yes	East China	other	< 6months		survial	19	Pulmonary tuberculosis									yes			557000	35
264	28	female		East China	Unemployed	< 6months		survial	12	Pulmonary tuberculosis													12
265	40	male		East China	Unemployed	< 6months		survial	22	Pulmonary tuberculosis				yes									4
266	31	male		East China	Unemployed	< 6months		survial	38	Pulmonary tuberculosis													41
267	27	male	yes	East China	other	< 6months		survial	7	Pulmonary tuberculosis												182000	36
268	31	male		East China	other	< 6months		survial	8			yes										490000	147
269	28	female		East China	Unemployed	< 6months		survial	10				Cryptococcal meningitis									771000	24
270	38	male		East China	other	< 6months		survial	41					cmvr								151000	17
271	27	male		East China	Unemployed	< 6months		survial	15												yes	151000	67
272	28	male		East China	Unemployed	< 6months		survial	33					yes				yes				5130000	7
273	47	male		East China	Unemployed	< 6months		survial	21	Lymphoid tuberculosis													66
274	46	male		East China	Unemployed	< 6months		survial	8	TBM													123
275	28	male		East China	other	< 6months		survial	18			yes										326000	37
276	40	female		East China	Unemployed	< 6months		survial	61					yes	yes							5210	10
277	40	male		East China	Unemployed	< 6months		survial	47		yes											9010000	2
278	44	male		East China	other	< 6months		death	24							Diffuse large B cell lymphoma						192000	6
279	31	male		East China	other	< 6months		survial	8	Pulmonary tuberculosis				yes									31
280	23	female		East China	Unemployed	< 6months		survial	9			yes										331000	4
281	46	male	yes	East China	other	< 6months		survial	37				Pulmonary Cryptococcosis									119000	24
282	43	male		East China	other	< 6months		survial	29					yes				yes				277000	2
283	24	female	yes	East China	other	< 6months		survial	46			yes		yes								791000	74
284	44	female		East China	other	< 6months		survial	29					yes		plasmablastic lymphoma						1780000	16
285	30	male		East China	Unemployed	< 6months		survial	19									yes				501000	23
286	33	male		East China	other	< 6months		death	23			yes										39100	41
287	29	male	yes	East China	other	< 6months		survial	8	Pulmonary tuberculosis												153000	27
288	36	male		East China	other	< 6months		survial	5			yes										129000	102
289	33	male	yes	East China	student	< 6months		survial	4			yes										359000	13
290	29	male	yes	East China	Unemployed	< 6months		survial	7			yes										542000	20
291	34	male		East China	other	< 6months		survial	36			yes										328000	43
292	24	male		East China	other	< 6months		survial	7					cmvr									4
293	49	male		East China	Unemployed	< 6months		survial	16										yes			70.6	157
294	42	male	yes	East China	other	< 6months		survial	18			yes										462000	12
295	31	male		East China	Unemployed	< 6months		survial	11										yes				192
296	42	male		East China	Unemployed	< 6months		survial	22			yes		yes								79100	3
297	28	male		East China	Unemployed	< 6months		survial	25					CMV pneumonia									2
298	18	male		East China	student	< 6months		survial	14	Pulmonary tuberculosis												632000	42
299	25	male	yes	East China	Unemployed	< 6months		survial	37			yes										130000	3
300	40	male		East China	Unemployed	< 6months		survial	38				Cryptococcal septicemia	cmvr						Oral fungal infection		222000	72
301	57	male		East China	Unemployed	< 6months		survial	3				Cryptococcal meningitis	yes								325000	11
302	48	male		East China	Unemployed	< 6months		death	12	TBM		yes		yes						Oral fungal infection		1860000	2
303	35	male	yes	East China	other	< 6months		survial	17			yes		yes								204000	8
304	41	male		East China	other	< 6months		survial	12			yes											118
305	41	male		East China	Unemployed	< 6months		survial	7	Pulmonary tuberculosis				yes								422000	17
306	36	male		East China	Unemployed	< 6months		survial	2				Cryptococcal meningitis										198
307	44	male		East China	Unemployed	< 6months		survial	41				Cryptococcal meningitis									438000	7
308	25	male		East China	Unemployed	< 6months		survial	60				Cryptococcal meningitis										5
309	33	female		East China	Unemployed	< 6months		survial	18			yes										906000	12
310	24	male		East China	Unemployed	< 6months		survial	21			yes										194000	4
311	25	male		East China	Unemployed	< 6months		survial	23			yes										506000	116
312	18	male		East China	student	< 6months		survial	22					cmvr								1200000	40
313	30	male		East China	other	< 6months		survial	36			yes										70800	4
314	27	male		East China	Unemployed	< 6months		survial	30			yes										322000	38
315	29	male	yes	East China	other	< 6months		survial	105				Cryptococcal meningitis									43100	4
316	33	male		North China	other	< 6months		death	5			yes		yes								86000	3
317	41	male		East China	Unemployed	< 6months		survial	36											Aspergillus fumigatus infection		117000	389
318	31	male		East China	Unemployed	< 6months		survial	21	Intestinal tuberculosis;TBM							yes					31200	8
319	41	male		East China	Unemployed	< 6months		survial	9	Lymphoid tuberculosis												5510	81
320	35	male		East China	Unemployed	< 6months		survial	33	Pulmonary tuberculosis												1360	264
321	29	male	yes	East China	other	< 6months		survial	49			yes		yes								130000	10
322	35	male	yes	East China	other	< 6months		survial	14			yes		yes								207000	15
323	46	male		East China	other	< 6months		survial	19			yes										101000	22
324	36	male		East China	Unemployed	< 6months		survial	19							Bunkitt’s lymphoma						39300	13
325	23	male		East China	Unemployed	< 6months		survial	21									yes				84900	1
326	55	male		East China	other	< 6months		death	7									yes				518000	3
327	30	male	yes	East China	other	< 6months		survial	26									yes				＞1.0E7	9
328	25	male		East China	other	< 6months		survial	35		yes			cmvr								147000	4
329	18	male		East China	other	< 6months		survial	5	Lymphoid tuberculosis												97.6	448
330	38	male		East China	other	< 6months		survial	7			yes											20
331	45	male		East China	Unemployed	< 6months		survial	6				Cryptococcal meningitis									not detected	87
332	30	male		East China	Unemployed	< 6months		survial	21					cmvr								137000	3
333	54	male		East China	Unemployed	< 6months		survial	16					yes				yes					89
334	55	male		East China	other	< 6months		survial	14								yes						75
335	41	male		East China	Unemployed	< 6months		survial	17	Pulmonary tuberculosis												1650000	9
336	25	male		East China	Unemployed	< 6months		survial	29					CMV viremia				yes				123000	51
337	43	male		East China	Unemployed	< 6months		survial	9	Spinal tuberculosis												3120000	20
338	36	male		East China	other	< 6months		survial	12			yes										173000	168
339	46	male		East China	Unemployed	< 6months		survial	33					cmvr				yes				2310000	3
340	37	male		Northwest China	other	< 6months		survial	1				Cryptococcal meningitis										197
341	29	male		Northwest China	Unemployed	< 6months		survial	21	Beside thoracic tuberculosis					yes							2900000	27
342	36	male		Northwest China	Unemployed	< 6months		survial	16	Tuberculous pleuritis													400
343	37	female		East China	Unemployed	< 6months		survial	17			yes											5
344	46	male		East China	Unemployed	< 6months		survial	31				Cryptococcal meningitis									1610	28
345	25	male		Southwest China	other	< 6months		survial	7	Pulmonary tuberculosis													214
346	25	male		Southwest China	other	< 6months		survial	21			yes		yes								150000	26
347	26	male	yes	Southwest China	other	< 6months		survial	12			yes										260000	10
348	34	male		Southwest China	other	< 6months		survial	32			yes											51
349	25	female		Southwest China	Unemployed	< 6months		survial	6									yes		Oral fungal infection			3
350	35	female		Southwest China	other	< 6months		survial	12			yes		yes									16
351	29	male		Central China	Unemployed	< 6months		survial	3	Pulmonary tuberculosis												311000	6
352	33	male		Central China	other	< 6months		survial	29	Pulmonary tuberculosis				yes								60600	335
353	33	male		Central China	Unemployed	< 6months		survial	8			yes											58
354	27	male	yes	Central China	other	< 6months		survial	23			yes										296000	66
355	22	male		Central China	other	< 6months		survial	16			yes		yes									2
356	34	male		Central China	Unemployed	< 6months		survial	22			yes		yes								179000	11
357	33	male		Central China	Unemployed	< 6months		survial	13	Pulmonary tuberculosis												64400	99
358	33	female		Central China	Unemployed	< 6months		survial	2									yes				130	1127
359	26	male	yes	Central China	other	< 6months		survial	11			yes											101
360	24	male		Central China	Unemployed	< 6months		survial	38	Pulmonary tuberculosis									yes			＞1.0E7	6
361	49	male		Central China	Unemployed	< 6months		survial	36				Cryptococcal meningitis									44400	27
362	47	male		Northeast China	Unemployed	< 6months		survial	12	Lymphoid tuberculosis													24
363	30	male		Northeast China	other	< 6months		death	12			yes		yes								358000	15
364	33	male	yes	Northeast China	other	< 6months		survial	5			yes										637000	88
365	28	male	yes	Northeast China	other	< 6months		survial	91				Cryptococcal meningitis										6
366	23	male	yes	Northeast China	Unemployed	< 6months		survial	16			yes										345000	14
367	30	male	yes	Northeast China	other	< 6months		survial	21			yes										368000	13
368	46	male		Northeast China	Unemployed	< 6months		death	9			yes										313000	15
369	43	male		Central China	other	< 6months		death	8	Tuberculous pleuritis													8
370	33	female		Central China	Unemployed	< 6months		death	11			yes		yes								3300000	27
371	23	female		Central China	Unemployed	< 6months		survial	33			yes											5
372	42	male	yes	Central China	student	< 6months		death	12			yes		yes								1840000	84
373	27	male		Central China	other	< 6months		survial	4			yes										81900	63
374	27	male		Central China	Unemployed	< 6months		survial	7			yes											540
375	30	male	yes	Central China	other	< 6months		survial	46					CMV viremia								190000	19
376	39	female		Central China	Unemployed	< 6months		survial	11			yes										297000	4
377	32	male		Central China	other	< 6months		survial	14			yes										592000	15
378	20	male		Central China	Unemployed	< 6months		survial	12			yes					yes					271000	34
379	37	male		Central China	Unemployed	< 6months		survial	18			yes										198000	37
380	24	male	yes	Central China	other	< 6months		death	9			yes		yes								231000	7
381	27	male		Central China	Unemployed	< 6months		survial	14			yes										80400	49
382	34	male		Central China	other	< 6months		survial	14			yes		yes								434000	11
383	26	male	yes	Central China	other	< 6months		survial	38								yes					122000	10
384	36	male	yes	Central China	other	< 6months		survial	11			yes											9
385	40	male		Central China	Unemployed	< 6months		survial	22					cmvr								480000	181
386	31	male	yes	Central China	other	< 6months		survial	22					yes				yes				1270000	3
387	26	male		Central China	Unemployed	< 6months		survial	20	Pulmonary tuberculosis												119000	88
388	20	female		Central China	Unemployed	< 6months		survial	3			yes											95
389	25	male		Central China	other	< 6months		survial	17			yes										180000	168
390	26	male		Northeast China	other	< 6months		survial	12			yes										486000	23
391	29	male		East China	other	< 6months		survial	4											Oral fungal infection		231000	5
392	29	male		East China	Unemployed	< 6months		survial	14											Pulmonary fungal infections		480000	11
393	42	male		East China	other	< 6months		survial	32	Pulmonary tuberculosis												38200	54
394	39	male		East China	Unemployed	< 6months		survial	25	Pulmonary tuberculosis												85000	16
395	41	male	yes	East China	Unemployed	< 6months		survial	13	Pulmonary tuberculosis													44
396	45	male		East China	Unemployed	< 6months		survial	28	Pulmonary tuberculosis												95000	59
397	27	male		East China	other	< 6months		survial	11	Pulmonary tuberculosis												87600	11
398	29	male		East China	other	< 6months		survial	10	Pulmonary tuberculosis												149000	250
399	29	male		East China	other	< 6months		death	9			yes				Unclassified lymphoma						198000	236
400	50	male		East China	Unemployed	< 6months		survial	11			yes		yes								208000	10
401	48	male		East China	Unemployed	< 6months		survial	27			yes											37
402	33	male		East China	Unemployed	< 6months		survial	9			yes										356000	224
403	31	male		East China	other	< 6months		survial	16			yes		yes								341000	14
404	26	male		East China	other	< 6months		survial	15			yes										765000	43
405	36	male	yes	East China	other	< 6months		survial	13			yes										578000	94
406	52	female		East China	Unemployed	< 6months		survial	7			yes										79.5	158
407	58	male		East China	Unemployed	< 6months		death	15			yes		yes								158000	4
408	43	male		East China	Unemployed	< 6months		survial	39			yes										651000	14
409	27	male	yes	East China	Unemployed	< 6months		survial	8			yes										363000	44
410	49	male	yes	East China	other	< 6months		survial	16			yes		yes								285000	102
411	23	male		East China	student	< 6months		survial	42					yes	yes							203000	4
412	41	male		East China	Unemployed	< 6months		survial	56				Cryptococcal meningitis	yes								1870000	11
413	30	male		East China	Unemployed	< 6months		survial	24					cmvr				yes				912000	37
414	35	male		East China	Unemployed	< 6months		survial	7					yes				yes				2840000	7
415	35	male		East China	other	< 6months		survial	18								yes						72
416	39	female		East China	other	< 6months		survial	56						yes							486000	4
417	55	male		East China	Unemployed	< 6months		survial	13						yes							257000	32
418	24	male	yes	East China	other	< 6months		survial	31				Cryptococcal antigenemia	yes								14800	1
419	40	male		East China	other	< 6months		survial	19	Pulmonary tuberculosis												2810000	37
420	52	male		East China	Unemployed	< 6months		survial	19			yes										93700	31
421	19	male		East China	student	< 6months		survial	17	Intestinal tuberculosis												4580000	6
422	43	male		East China	other	< 6months		survial	8			yes										520000	35
423	22	male		East China	Unemployed	< 6months		survial	83				Cryptococcal meningitis									28700	11
424	69	male		East China	Retired	< 6months		survial	40	Pulmonary tuberculosis										Oral fungal infection		1490000	10
425	37	male		East China	Unemployed	< 6months		survial	20			yes										358000	14
426	50	male	yes	East China	other	< 6months		survial	66	Pulmonary tuberculosis				cmvr									81
427	43	male		East China	Unemployed	< 6months		survial	36			yes		cmvr								316000	5
428	37	male	yes	East China	other	< 6months		survial	51				Cryptococcal meningitis									61100	3
429	21	male		East China	other	< 6months		survial	23		yes											237000	9
430	22	male	yes	East China	other	< 6months		survial	27			yes										50000	13
431	43	male		East China	Unemployed	< 6months		survial	14			yes										311000	216
432	49	male		East China	other	< 6months		survial	29			yes								Oral fungal infection			1
433	24	male		East China	Unemployed	< 6months		survial	37				Cryptococcal meningitis	yes								93500	15
434	44	male		East China	Unemployed	< 6months		survial	13			yes								Oral fungal infection		127000	1
435	30	male		East China	other	< 6months		survial	12					yes						Fungal bloodstream infections		1740000	27
436	53	male		East China	Unemployed	< 6months		survial	19	Intestinal tuberculosis	yes											143000	21
437	76	male		East China	Retired	< 6months		survial	14			yes										639000	153
438	69	female		East China	Retired	< 6months		survial	11			yes											288
439	26	male	yes	East China	other	< 6months		survial	17			yes	Pulmonary Cryptococcosis									86700	30
440	40	male		East China	other	< 6months		survial	19			yes		yes								786000	19
441	54	male		East China	Unemployed	< 6months		survial	10			yes										1300000	20
442	26	male		East China	other	< 6months		survial	16			yes										136000	24
443	35	male	yes	East China	other	< 6months		survial	45	Pulmonary tuberculosis												887000	141
444	50	male		East China	other	< 6months		death	7			yes		yes								655000	4
445	66	male		East China	Retired	< 6months		survial	48			yes										2300000	39
446	29	male		East China	other	< 6months		survial	18			yes		yes								350000	19
447	48	male		East China	Unemployed	< 6months		survial	15			yes										109000	17
448	37	male		East China	other	< 6months		survial	10			yes		yes								1380000	1
449	58	female		East China	Unemployed	< 6months		survial	15			yes										230000	27
450	50	male		East China	Unemployed	< 6months		survial	13			yes										1150	252
451	58	male		East China	other	< 6months		death	18			yes		yes								148000	6
452	39	male	yes	East China	other	< 6months		death	15			yes										285000	2
453	26	male	yes	East China	other	< 6months		survial	23			yes							yes			5530000	18
454	33	male		East China	Unemployed	< 6months		survial	23			yes										256000	38
455	26	male		East China	other	< 6months		death	7							Unclassified lymphoma						604000	26
456	49	male		East China	Unemployed	< 6months		survial	11			yes								Fungal esophagitis			30
457	42	male		East China	Unemployed	< 6months		survial	19			yes		yes						Fungal esophagitis		1020000	8
458	40	male		East China	other	< 6months		survial	10				Cryptococcal meningitis										7
459	36	male		East China	other	< 6months		survial	17				Cryptococcal meningitis	yes								1040000	8
460	44	male		East China	other	< 6months		survial	20					CMV viremia				yes				119000	32
461	50	male		East China	other	< 6months		survial	16					cmvr								2510000	26
462	37	male		East China	Unemployed	< 6months		survial	47					yes	yes			yes		Oral fungal infection			4
463	52	female		East China	Unemployed	< 6months		survial	26	Pulmonary tuberculosis;TBM				cmvr								146000	16
464	48	male	yes	East China	other	< 6months		survial	17			yes										46000	23
465	24	male		East China	Unemployed	< 6months		survial	15			yes										284000	30
466	30	male		East China	other	< 6months		death	10			yes										256000	12
467	52	male	yes	East China	other	< 6months		survial	12			yes		yes								252000	31
468	36	male	yes	East China	other	< 6months		survial	27			yes											44
469	29	male	yes	East China	other	< 6months		survial	33							Diffuse large B cell lymphoma							35
470	30	male		East China	Unemployed	< 6months		survial	20									yes					12
471	49	male		East China	Unemployed	< 6months		survial	8			yes		yes								3690	1
472	27	male		East China	Unemployed	< 6months		survial	4			yes										1240000	40
473	61	male		East China	Unemployed	< 6months		survial	17			yes										110000	117
474	40	male		East China	other	< 6months		survial	28			yes		yes								277000	21
475	38	female		East China	Unemployed	< 6months		survial	42		yes											＞1.0E7	7
476	32	male		East China	Unemployed	< 6months		survial	32	Pulmonary tuberculosis						Bunkitt’s lymphoma						210000	23
477	51	male		East China	other	< 6months		survial	31			yes										1640000	22
478	32	male		East China	Unemployed	< 6months		survial	16			yes										161000	19
479	29	male	yes	East China	other	< 6months		survial	6						yes								490
480	30	male		East China	other	< 6months		survial	12			yes								Oral fungal infection		1400000	64
481	52	male		East China	Unemployed	< 6months		survial	8	Tuberculous pleuritis												28300	47
482	22	male		East China	student	< 6months		survial	23			yes										227000	15
483	25	male	yes	East China	other	< 6months		survial	10			yes		yes								486000	10
484	53	male		East China	Unemployed	< 6months		survial	19											Fungal esophagitis		646000	12
485	33	male		East China	other	< 6months		survial	54	Intestinal tuberculosis;TBM												264000	29
486	48	male		East China	other	< 6months		survial	14	Pulmonary tuberculosis												517000	7
487	58	male		East China	other	< 6months		survial	38			yes		yes								314000	3
488	60	female		East China	Unemployed	< 6months		survial	29			yes										893000	9
489	26	male	yes	East China	Unemployed	< 6months		survial	13			yes										98900	27
490	53	male		East China	Unemployed	< 6months		survial	55				Cryptococcal meningitis									54000	4
491	45	male		East China	other	< 6months		survial	46				Cryptococcal meningitis									31100	42
492	38	male		East China	other	< 6months		survial	10		yes											719000	16
493	32	male		East China	other	< 6months		survial	21								yes						28
494	37	male		East China	Unemployed	< 6months		survial	17	Pulmonary tuberculosis				CMV viremia						Fungal esophagitis			15
495	35	male		East China	Unemployed	< 6months		survial	22	Intestinal tuberculosis												103000	20
496	38	male		East China	other	< 6months		survial	46					cmvr									157
497	41	male		East China	other	< 6months		survial	18			yes										289000	117
498	41	male		East China	Unemployed	< 6months		survial	17	Pulmonary tuberculosis										Fungal esophagitis		127000	110
499	45	male		East China	Unemployed	< 6months		survial	16	Pulmonary tuberculosis		yes										156000	11
500	27	male		East China	Unemployed	< 6months		survial	3	Pulmonary tuberculosis												38400	6
501	43	female	yes	East China	other	< 6months		survial	12			yes		yes									33
502	48	male		East China	other	< 6months		survial	28			yes										48.9	37
503	25	male		East China	Unemployed	< 6months		survial	41					cmvr			yes					408000	53
504	44	male		East China	other	< 6months		survial	85			yes		yes						Oral fungal infection			6
505	34	male		East China	other	< 6months		survial	20	Pulmonary tuberculosis													43
506	29	male		East China	Unemployed	< 6months		survial	26	Pulmonary tuberculosis				yes								56200	24
507	59	male		East China	Unemployed	< 6months		survial	10	Tuberculous pericarditis;Tuberculous pleuritis													179
508	38	male		East China	other	< 6months		survial	35				Cryptococcal meningitis										5
509	37	male	yes	East China	other	< 6months		survial	88	Pulmonary tuberculosis;Lymphoid tuberculosis												223000	51
510	24	male		East China	Unemployed	< 6months		survial	6			yes										176000	26
511	51	male		East China	other	< 6months		survial	3			yes										535000	20
512	29	male		East China	other	< 6months		death	38				Cryptococcal meningitis									8210	44
513	40	female		East China	Unemployed	< 6months		survial	26							Diffuse large B cell lymphoma						2000000	196
514	28	male		East China	Unemployed	< 6months		survial	26									yes				753000	1
515	54	male		East China	Unemployed	< 6months		survial	17									yes				51200	20
516	30	male		East China	other	< 6months		survial	10	Pulmonary tuberculosis												447000	2
517	38	male		East China	other	< 6months		survial	23	Lymphoid tuberculosis												1900000	17
518	28	male		East China	Unemployed	< 6months		survial	17			yes			yes								4
519	76	male		East China	Retired	< 6months		survial	28	Pulmonary tuberculosis												96200	11
520	22	male		East China	Unemployed	< 6months		survial	19									yes				336000	12
521	49	female		East China	Unemployed	< 6months		survial	28						yes							90900	228
522	37	male		East China	Unemployed	< 6months		survial	27					yes				yes				＞1.0E7	11
523	44	male		East China	Unemployed	< 6months		survial	11			yes		yes								377000	6
524	30	male		East China	other	< 6months		survial	7									yes				385	18
525	68	male		East China	Retired	< 6months		survial	2							Unclassified lymphoma							182
526	23	male		East China	other	< 6months		survial	12	Pulmonary tuberculosis												288000	10
527	23	male		East China	Unemployed	< 6months		survial	39				Cryptococcal meningitis									2050000	5
528	33	male		East China	other	< 6months		survial	21				Cryptococcal meningitis										20
529	36	male		East China	other	< 6months		survial	24													381000	10
530	30	male		East China	Unemployed	< 6months		survial	10										yes			28800	30
531	23	male		East China	Unemployed	< 6months		death	2					yes				yes				＞1.0E7	2
532	20	male		East China	Unemployed	< 6months		survial	12	Pulmonary tuberculosis												3880	39
533	64	male		East China	Retired	< 6months		survial	14	Tuberculous pericarditis												72900	213
534	61	male		East China	Retired	< 6months		survial	14			yes											18
535	41	male		East China	Unemployed	< 6months		survial	20			yes										160000	15
536	26	male		East China	Unemployed	< 6months		survial	18			yes										1370000	26
537	48	male		East China	Unemployed	< 6months		survial	19			yes										977000	58
538	32	male		East China	other	< 6months		survial	14			yes										300000	22
539	37	male		East China	other	< 6months		survial	20			yes											35
540	22	male		East China	Unemployed	< 6months		survial	23				Cryptococcal meningitis									200000	10
541	27	male	yes	East China	other	< 6months		survial	37		yes				yes							102000	4
542	48	male		East China	other	< 6months		survial	30									yes				149000	10
543	43	male		East China	Unemployed	< 6months		survial	6						yes							466000	4
544	34	male		East China	Unemployed	< 6months		survial	22	Pulmonary tuberculosis												1340000	24
545	26	female		East China	other	< 6months		survial	36	Pulmonary tuberculosis												159000	3
546	30	male		East China	Unemployed	< 6months		survial	22									yes				256000	14
547	24	male		East China	Unemployed	< 6months		survial	24									yes					53
548	24	male		Northeast China	Unemployed	< 6months		survial	17	Lymphoid tuberculosis;Intestinal tuberculosis												78800	33
549	26	male		Northeast China	other	< 6months		survial	31			yes										504000	116
550	60	male		Northeast China	Retired	< 6months		death	14			yes								Oral fungal infection		281000	1
551	52	male	yes	Northeast China	other	< 6months		survial	2							Unclassified lymphoma							135
552	27	male		Northwest China	other	< 6months		survial	18	Pulmonary tuberculosis												264000	91
553	37	male		East China	other	< 6months		survial	9	Pulmonary tuberculosis;TBM				cmvr								40100	48
554	28	male		East China	Unemployed	< 6months		survial	11	Pulmonary tuberculosis													25
555	25	male	yes	East China	other	< 6months		survial	13			yes										506000	37
556	29	male		East China	other	< 6months		survial	13	Pulmonary tuberculosis												428000	74
557	35	male	yes	North China	other	< 6months		survial	14				Cryptococcal meningitis										3
558	26	male		North China	other	< 6months		survial	18			yes										28400	27
559	31	male		North China	other	< 6months		death	6			yes										266000	38
560	33	male		North China	Unemployed	< 6months		survial	8			yes		yes									5
561	30	male	yes	Northwest China	other	< 6months		survial	36							Diffuse large B cell lymphoma							10
562	35	male		Northwest China	Unemployed	< 6months		survial	10	Pulmonary tuberculosis												12100	29
563	33	male	yes	Northwest China	other	< 6months		survial	22		yes											176000	8
564	58	male	yes	East China	Unemployed	< 6months		survial	18											Fungal esophagitis			5
565	50	male	yes	East China	Unemployed	< 6months		survial	13	Pulmonary tuberculosis										Oral fungal infection		45100	32
566	33	male		East China	Unemployed	< 6months		survial	4	Pulmonary tuberculosis												308000	382
567	64	male	yes	East China	Retired	< 6months		survial	19			yes										1910000	68
568	57	male	yes	East China	other	< 6months		survial	9			yes										41600	21
569	31	male		East China	other	< 6months		survial	13			yes											29
570	57	male	yes	East China	other	< 6months		death	34			yes		yes								307000	67
571	43	male		East China	Unemployed	< 6months		survial	20		yes												23
572	54	male	yes	East China	Unemployed	< 6months		survial	15												yes		126
573	47	male		East China	other	< 6months		survial	9								yes					58600	78
574	60	male		East China	Retired	< 6months		death	10			yes								Filamentous fungal infection			54
575	67	male	yes	East China	Retired	< 6months		survial	12			yes								Oral fungal infection		496000	30
576	60	male		East China	Unemployed	< 6months		survial	14	Intestinal tuberculosis												1220000	101
577	61	male	yes	East China	Retired	< 6months		death	10	Pulmonary tuberculosis													229
578	66	male	yes	East China	Retired	< 6months		survial	33	Pulmonary tuberculosis													106
579	20	male	yes	East China	student	< 6months		survial	26	Pulmonary tuberculosis												467000	129
580	55	male	yes	East China	Unemployed	< 6months		death	12	Pulmonary tuberculosis												not detected	377
581	43	male	yes	East China	Unemployed	< 6months		survial	8	Pulmonary tuberculosis													278
582	55	male	yes	East China	other	< 6months		survial	37	Pulmonary tuberculosis													20
583	68	male		East China	Retired	< 6months		death	11			yes											1
584	57	male	yes	East China	Retired	< 6months		survial	18			yes										6500000	130
585	22	male	yes	East China	Unemployed	< 6months		survial	13			yes		yes								546000	54
586	58	male	yes	East China	other	< 6months		death	29			yes		yes									31
587	34	male	yes	East China	other	< 6months		survial	6			yes										1040000	32
588	54	male	yes	East China	Unemployed	< 6months		survial	30			yes										247000	32
589	50	male	yes	East China	other	< 6months		survial	9			yes										35900	8
590	35	male	yes	East China	other	< 6months		survial	11			yes											36
591	48	male	yes	East China	other	< 6months		survial	36			yes										108000	145
592	60	female	yes	East China	Retired	< 6months		survial	37		yes		Cryptococcal meningitis										11
593	33	male		East China	Unemployed	< 6months		survial	22								yes						48
594	33	male	yes	East China	other	< 6months		survial	9			yes								Fungal esophagitis			15
595	36	male	yes	East China	other	< 6months		survial	6				Cryptococcal meningitis							Fungal esophagitis		248000	3
596	64	female	yes	East China	Unemployed	< 6months		death	17	Pulmonary tuberculosis												139000	49
597	24	male	yes	East China	Unemployed	< 6months		survial	9	Tuberculous pleuritis												111000	221
598	43	male	yes	East China	Unemployed	< 6months		survial	20			yes											3
599	31	male	yes	East China	Unemployed	< 6months		survial	11			yes		yes								121000	10
600	65	male		East China	Unemployed	< 6months		death	49			yes										413000	37
601	56	male		East China	Unemployed	< 6months		survial	9			yes											9
602	22	male		East China	Unemployed	< 6months		survial	19			yes										6670	406
603	51	male		East China	other	< 6months		death	8			yes		yes								76400	1
604	53	male	yes	East China	other	< 6months		survial	8			yes		yes									1
605	31	male	yes	East China	other	< 6months		survial	44			yes										252000	22
606	51	male	yes	East China	other	< 6months		survial	5			yes										47600	98
607	54	female		East China	Unemployed	< 6months		survial	13					CMV viremia								217000	3
608	58	male	yes	East China	Retired	< 6months		survial	68							Diffuse large B cell lymphoma						79000	45
609	33	male	yes	East China	other	< 6months		survial	31										yes			1030000	5
610	32	male	yes	East China	Unemployed	< 6months		survial	21			yes								Fungal esophagitis		211000	3
611	48	male	yes	East China	other	< 6months		survial	7			yes								Oral fungal infection		93100	17
612	43	male	yes	East China	Unemployed	< 6months		survial	5	Pulmonary tuberculosis		yes		yes								455000	14
613	34	male		East China	other	< 6months		survial	61	Pulmonary tuberculosis;Lymphoid tuberculosis												54500	6
614	57	male		East China	Unemployed	< 6months		survial	23			yes										355000	5
615	76	male	yes	East China	Retired	< 6months		survial	26			yes										214000	13
616	69	male	yes	East China	Retired	< 6months		survial	1			yes											104
617	74	male	yes	East China	Retired	< 6months		survial	14			yes										212000	125
618	47	male	yes	East China	Unemployed	< 6months		survial	15			yes											44
619	53	male	yes	East China	other	< 6months		survial	19			yes											168
620	36	male	yes	East China	other	< 6months		survial	101				Cryptococcal meningitis									506000	17
621	60	male		East China	Retired	< 6months		survial	13							Diffuse large B cell lymphoma							43
622	73	male	yes	East China	Retired	< 6months		survial	51			yes		yes								640000	17
623	45	male	yes	East China	Unemployed	< 6months		survial	21			yes										2470000	12
624	45	male	yes	East China	other	< 6months		survial	9			yes										723000	8
625	46	male	yes	East China	other	< 6months		survial	20			yes		yes								55300	12
626	23	male	yes	East China	other	< 6months		survial	65				Cryptococcal meningitis									57300	47
627	31	male	yes	East China	other	< 6months		survial	19					cmvr									2
628	72	male	yes	East China	Retired	< 6months		survial	11	Pulmonary tuberculosis													18
629	56	male	yes	East China	Unemployed	< 6months		death	18	Pulmonary tuberculosis				yes									4
630	32	male		East China	Unemployed	< 6months		survial	75	Pulmonary tuberculosis												93700	45
631	52	male	yes	East China	other	< 6months		survial	11	Pulmonary tuberculosis												458000	41
632	73	male	yes	East China	Retired	< 6months		survial	11			yes		yes									37
633	53	male	yes	East China	other	< 6months		death	20			yes		yes									23
634	51	male		East China	other	< 6months		survial	10			yes										30600	286
635	62	male	yes	East China	Retired	< 6months		death	5			yes		yes									5
636	55	male		East China	Unemployed	< 6months		death	18			yes										3330000	63
637	30	male	yes	East China	Unemployed	< 6months		survial	20			yes										532000	103
638	37	male	yes	East China	other	< 6months		survial	24			yes										76300	26
639	32	male	yes	East China	other	< 6months		survial	6			yes											55
640	59	male	yes	East China	Unemployed	< 6months		survial	24					cmvr									1
641	34	male	yes	East China	other	< 6months		survial	34					cmvr									12
642	38	male	yes	East China	other	< 6months		survial	53			yes								Oral fungal infection		185000	2
643	71	male	yes	East China	Retired	< 6months		survial	11	Pulmonary tuberculosis												310000	34
644	24	male		East China	other	< 6months		survial	7	Pulmonary tuberculosis												389000	105
645	24	male		East China	Unemployed	< 6months		survial	9			yes										739000	51
646	54	male	yes	East China	other	< 6months		survial	7			yes											222
647	45	male	yes	East China	other	< 6months		survial	26					cmvr								55400	7
648	27	male	yes	East China	other	< 6months		survial	8	Pulmonary tuberculosis												184000	18
649	59	male	yes	East China	Unemployed	< 6months		survial	21	Pulmonary tuberculosis												40000	109
650	49	male	yes	East China	other	< 6months		survial	8	Tuberculous pleuritis			Cryptococcal septicemia									546000	35
651	44	male	yes	East China	Unemployed	< 6months		survial	16			yes										307000	37
652	32	male	yes	East China	other	< 6months		survial	12			yes										135000	50
653	71	male	yes	East China	Retired	< 6months		survial	27	Pulmonary tuberculosis												234000	23
654	31	male	yes	East China	other	< 6months		survial	18	Pulmonary tuberculosis												316000	18
655	59	male	yes	East China	Retired	< 6months		survial	4			yes											54
656	47	male	yes	East China	Unemployed	< 6months		survial	19			yes										45300	4
657	66	male		East China	Retired	< 6months		survial	19			yes											22
658	66	male	yes	East China	Retired	< 6months		survial	15			yes										176000	28
659	57	male	yes	East China	other	< 6months		survial	20			yes											4
660	54	male	yes	East China	other	< 6months		survial	9			yes										77100	32
661	38	male		East China	Unemployed	< 6months		death	26			yes										41500	7
662	43	male	yes	East China	Unemployed	< 6months		survial	10			yes										206000	20
663	31	male		East China	Unemployed	< 6months		survial	15			yes										175000	71
664	29	male	yes	East China	other	< 6months		survial	10			yes										202000	10
665	48	female	yes	East China	other	< 6months		survial	21					cmvr									73
666	54	male		East China	other	< 6months		survial	28							Bunkitt’s lymphoma						237000	48
667	46	male	yes	East China	other	< 6months		survial	12						yes							168000	24
668	40	male	yes	East China	Unemployed	< 6months		survial	20			yes								Fungal esophagitis			12
669	68	male	yes	East China	Unemployed	< 6months		survial	38			yes								Fungal esophagitis		746000	23
670	38	male	yes	East China	other	< 6months		survial	7							Unclassified lymphoma				Oral fungal infection		41000	226
671	61	male	yes	East China	Retired	< 6months		survial	14	Pulmonary tuberculosis;Tuberculous pleuritis						Diffuse large B cell lymphoma						113000	80
672	38	male	yes	East China	Unemployed	< 6months		survial	27			yes		CMV viremia								234000	10
673	64	male	yes	East China	Unemployed	< 6months		survial	13			yes										217000	22
674	56	male		East China	other	< 6months		death	22			yes		yes								902000	23
675	52	male	yes	East China	other	< 6months		survial	21			yes											76
676	32	female		East China	Unemployed	< 6months		survial	15			yes		yes									221
677	37	female	yes	East China	other	< 6months		survial	7			yes										313000	19
678	61	male	yes	East China	Retired	< 6months		death	30			yes		yes								93900	11
679	65	male		East China	Unemployed	< 6months		death	13			yes		yes								110000	6
680	38	male	yes	East China	Unemployed	< 6months		death	7			yes		yes								172000	18
681	48	male	yes	East China	Unemployed	< 6months		survial	8			yes										148000	38
682	64	male		East China	other	< 6months		survial	52			yes		yes								38200	13
683	55	female	yes	East China	Unemployed	< 6months		survial	13						yes								164
684	73	male	yes	East China	Retired	< 6months		survial	7			yes										236000	32
685	31	male	yes	East China	other	< 6months		survial	10			yes										109000	9
686	59	male	yes	East China	Unemployed	< 6months		survial	20			yes											21
687	52	male		East China	Unemployed	< 6months		survial	15			yes										288000	45
688	43	male	yes	East China	other	< 6months		survial	20			yes											6
689	55	male	yes	East China	other	< 6months		survial	42			yes		yes								37600	11
690	30	male	yes	East China	other	< 6months		survial	10											Fungal esophagitis		423000	6
691	27	male	yes	East China	other	< 6months		survial	36				Cryptococcal meningitis							Oral fungal infection			75
692	30	male		East China	other	< 6months		survial	12					yes						Oral fungal infection		130000	54
693	36	male	yes	East China	Unemployed	< 6months		survial	7	Intestinal tuberculosis												317000	50
694	40	male		East China	other	< 6months		survial	61	Pulmonary tuberculosis;Lymphoid tuberculosis												99700	26
695	58	male	yes	East China	other	< 6months		survial	80	Pulmonary tuberculosis;Lymphoid tuberculosis												331000	34
696	37	female		East China	other	< 6months		survial	19	Pulmonary tuberculosis				yes									96
697	36	male	yes	East China	Unemployed	< 6months		death	27	Pulmonary tuberculosis												97800	7
698	52	male	yes	East China	Unemployed	< 6months		survial	3	Pulmonary tuberculosis													2
699	53	male	yes	East China	other	< 6months		survial	6	Pulmonary tuberculosis												12800	513
700	53	male	yes	East China	Unemployed	< 6months		survial	21	TBM									yes			142000	244
701	56	male	yes	East China	Unemployed	< 6months		survial	16	Tuberculous pleuritis		yes											44
702	35	female		East China	Unemployed	< 6months		survial	26			yes		yes								4050	66
703	53	male	yes	East China	Unemployed	< 6months		survial	18			yes										49400	42
704	57	male	yes	East China	other	< 6months		death	29			yes										159000	16
705	63	male	yes	East China	Retired	< 6months		death	7			yes											51
706	59	male	yes	East China	Retired	< 6months		survial	27			yes											6
707	73	male	yes	East China	Retired	< 6months		survial	18			yes										1860000	269
708	58	male	yes	East China	Unemployed	< 6months		survial	9			yes										97000	2
709	52	male	yes	East China	Unemployed	< 6months		survial	7			yes										73200	22
710	52	male	yes	East China	Unemployed	< 6months		survial	21			yes										819000	58
711	58	male	yes	East China	other	< 6months		survial	40			yes										167000	13
712	39	male	yes	East China	other	< 6months		survial	49			yes										834000	15
713	53	male	yes	East China	other	< 6months		survial	35			yes										39800	20
714	51	male	yes	East China	other	< 6months		survial	8			yes										41100	26
715	32	male	yes	East China	other	< 6months		survial	43			yes											28
716	32	male	yes	East China	other	< 6months		survial	15			yes										298000	42
717	48	male	yes	East China	other	< 6months		survial	13			yes										603000	66
718	36	male	yes	East China	other	< 6months		survial	8			yes											251
719	32	male	yes	East China	Unemployed	< 6months		survial	58				Cryptococcal meningitis									36100	9
720	52	male	yes	East China	other	< 6months		survial	22				Pulmonary Cryptococcosis	cmvr								44300	10
721	32	male	yes	East China	other	< 6months		survial	28					CMV viremia								111000	36
722	34	male	yes	East China	Unemployed	< 6months		survial	28								yes					46200	13
723	36	male	yes	East China	other	< 6months		survial	49								yes					27.2	3
724	66	female		East China	Unemployed	< 6months		death	40	Pulmonary tuberculosis													39
725	60	male		East China	Retired	< 6months		survial	22	Pulmonary tuberculosis												37300	54
726	44	male	yes	East China	Unemployed	< 6months		survial	3	Pulmonary tuberculosis												128000	30
727	63	male		East China	Retired	< 6months		survial	23	Tuberculous pleuritis								yes				782000	14
728	69	male	yes	East China	Retired	< 6months		survial	20	Tuberculous pleuritis												19000	83
729	49	male	yes	East China	Unemployed	< 6months		survial	20			yes											38
730	33	male	yes	East China	Unemployed	< 6months		survial	12			yes		yes									82
731	32	male	yes	East China	other	< 6months		survial	14			yes										204000	12
732	58	male	yes	East China	other	< 6months		survial	16			yes		yes								449000	79
733	67	male	yes	East China	Retired	< 6months		death	5			yes											21
734	53	male	yes	East China	Unemployed	< 6months		death	16			yes		yes								17800	4
735	66	male	yes	East China	Unemployed	< 6months		survial	18			yes		yes								47800	13
736	50	male	yes	East China	other	< 6months		death	24			yes										152000	20
737	31	male	yes	East China	other	< 6months		survial	10			yes										304000	21
738	50	male	yes	East China	other	< 6months		survial	3			yes											21
739	28	male	yes	East China	other	< 6months		survial	14			yes		yes								171000	70
740	32	male	yes	East China	Unemployed	< 6months		survial	31		yes											2360000	4
741	31	male	yes	East China	other	< 6months		survial	28					CMV colitis								199000	11
742	60	male	yes	East China	Retired	< 6months		survial	30							Unclassified lymphoma							24
743	32	male	yes	East China	other	< 6months		survial	27						yes							296000	69
744	44	male	yes	East China	other	< 6months		survial	18	Pulmonary tuberculosis													253
745	53	male	yes	East China	other	< 6months		survial	15	Pulmonary tuberculosis												6060	214
746	45	male		East China	Unemployed	< 6months		survial	8			yes										92600	20
747	41	male	yes	East China	Unemployed	< 6months		survial	38			yes											20
748	59	male	yes	East China	other	< 6months		survial	37	Pulmonary tuberculosis												1480000	24
749	38	male	yes	East China	Unemployed	< 6months		survial	9			yes										2140000	40
750	65	male	yes	East China	Retired	< 6months		survial	22			yes										7230000	237
751	49	male	yes	East China	Unemployed	< 6months		survial	18			yes											14
752	47	male	yes	East China	other	< 6months		survial	10			yes										144000	11
753	42	male	yes	East China	other	< 6months		survial	11			yes										33600	14
754	37	male	yes	East China	other	< 6months		survial	12			yes										180000	21
755	68	male		East China	Unemployed	< 6months		survial	32						yes							199000	4
756	32	male		East China	other	< 6months		survial	10						yes								2
757	43	female	yes	East China	Unemployed	< 6months		survial	7	Pulmonary tuberculosis												5480000	51
758	22	male		East China	other	< 6months		survial	56	Pulmonary tuberculosis												448000	64
759	74	male		East China	Retired	< 6months		survial	29			yes										141000	48
760	23	male	yes	East China	Unemployed	< 6months		survial	18			yes										44600	13
761	47	female	yes	East China	other	< 6months		survial	19			yes										260000	8
762	66	male		East China	Retired	< 6months		survial	14			yes										760000	8
763	73	male	yes	East China	Retired	< 6months		survial	16			yes										671000	58
764	60	male	yes	East China	Retired	< 6months		survial	12			yes											427
765	57	male	yes	East China	Unemployed	< 6months		death	20			yes		yes								288000	19
766	49	male		East China	Unemployed	< 6months		survial	23			yes										62100	7
767	33	male	yes	East China	Unemployed	< 6months		survial	31			yes										66000	8
768	31	male	yes	East China	other	< 6months		survial	18			yes										463000	42
769	44	male	yes	East China	other	< 6months		survial	9			yes										72800	56
770	61	male	yes	East China	other	< 6months		survial	21			yes											125
771	41	male		East China	Unemployed	< 6months		survial	16										yes			116000	12
772	66	male	yes	East China	Retired	< 6months		death	8			yes		yes						Fungal esophagitis		54700	13
773	43	male		East China	Unemployed	< 6months		survial	40	Pulmonary tuberculosis													415
774	57	male		East China	Retired	< 6months		death	9			yes	Cryptococcal septicemia									404000	5
775	67	male	yes	East China	Retired	< 6months		survial	23			yes											84
776	30	female	yes	East China	Unemployed	< 6months		survial	17			yes										97800	54
777	57	male	yes	East China	Retired	< 6months		survial	25			yes										384000	3
778	59	male	yes	East China	Retired	< 6months		survial	16			yes										5720000	213
779	50	male		East China	Unemployed	< 6months		survial	17			yes										188000	12
780	24	male	yes	East China	other	< 6months		death	20			yes										290000	29
781	36	male	yes	East China	other	< 6months		survial	14			yes										324000	5
782	36	male	yes	East China	other	< 6months		survial	36			yes											7
783	25	male	yes	East China	other	< 6months		survial	8			yes										180000	13
784	52	male	yes	East China	other	< 6months		survial	12			yes										846000	14
785	21	male		East China	other	< 6months		survial	11			yes										516000	67
786	35	male	yes	East China	other	< 6months		survial	14										yes			120000	13
787	55	male	yes	East China	other	< 6months		survial	14	Pulmonary tuberculosis												123000	31
788	51	female	yes	East China	Retired	< 6months		death	18			yes		yes								144000	2
789	49	male	yes	East China	other	< 6months		death	28			yes				Unclassified lymphoma						169000	155
790	53	male	yes	East China	Unemployed	< 6months		death	19			yes										179000	8
791	26	male	yes	East China	other	< 6months		survial	28			yes										95500	2
792	38	male	yes	East China	other	< 6months		survial	91				Cryptococcal meningitis									50600	14
793	50	male	yes	East China	other	< 6months		survial	50					CMV viremia								4260	14
794	39	male	yes	East China	other	< 6months		survial	12										yes			914000	9
795	57	male	yes	East China	other	< 6months		survial	10			yes								Oral fungal infection		98200	2
796	30	male		East China	Unemployed	< 6months		survial	6	Pulmonary tuberculosis												86400	111
797	61	male	yes	East China	Retired	< 6months		survial	35			yes		cmvr								54400	30
798	80	male	yes	East China	Unemployed	< 6months		survial	20			yes											36
799	57	male	yes	East China	other	< 6months		survial	23			yes										434000	8
800	33	male	yes	East China	other	< 6months		survial	12			yes										196000	26
801	37	male	yes	East China	other	< 6months		survial	23			yes		yes								52500	79
802	37	male	yes	East China	other	< 6months		survial	24		yes											150000	287
803	60	male	yes	East China	Retired	< 6months		survial	35							Bunkitt’s lymphoma						483000	102
804	38	female		Southwest China	Unemployed	< 6months		survial	14											Oral fungal infection		147000	2
805	36	male		Southwest China	Unemployed	< 6months		survial	26	Lymphoid tuberculosis;Intestinal tuberculosis				CMV viremia								375000	4
806	49	male		Southwest China	Unemployed	< 6months		survial	7	Pulmonary tuberculosis												183000	173
807	25	female		Southwest China	Unemployed	< 6months		survial	13			yes		yes									4
808	45	male		Southwest China	Unemployed	< 6months		survial	12			yes		yes								347000	11
809	72	male		Southwest China	Retired	< 6months		survial	67				Cryptococcal meningitis									73600	32
810	40	male		Southwest China	other	< 6months		survial	22					cmvr								190	100
811	32	female		Southwest China	Unemployed	< 6months		survial	8			yes		cmvr								892000	41
812	39	female	yes	Southwest China	other	< 6months		survial	10			yes										217000	9
813	28	male		Southwest China	other	< 6months		survial	19	Pulmonary tuberculosis												7400000	24
814	40	male		Southwest China	Unemployed	< 6months		survial	16	Pulmonary tuberculosis												509000	60
815	37	male	yes	Southwest China	other	< 6months		survial	17	Pulmonary tuberculosis												376000	12
816	28	female		Southwest China	Unemployed	< 6months		survial	24			yes										216000	21
817	48	male		Southwest China	Unemployed	< 6months		survial	28			yes		yes								357000	33
818	57	male	yes	Southwest China	other	< 6months		survial	12			yes		yes									8
819	36	female		Northwest China	Unemployed	< 6months		death	16	TBM													260
820	26	male		Northwest China	Unemployed	< 6months		survial	7			yes										541000	21
821	32	male		Northwest China	other	< 6months		survial	13	Pulmonary tuberculosis												633000	813
822	38	male		Northwest China	Unemployed	< 6months		survial	7	Pulmonary tuberculosis												149000	44
823	29	male	yes	Southwest China	other	< 6months		survial	95	Pulmonary tuberculosis		yes										527000	99
824	56	male		Southwest China	Unemployed	< 6months		survial	2				Cryptococcal meningitis										17
825	30	female		Southwest China	Unemployed	< 6months		survial	11	Pulmonary tuberculosis												605000	61
826	75	male		Southwest China	Unemployed	< 6months		survial	34			yes										2780	288
827	35	male	yes	Southwest China	Unemployed	< 6months		survial	11			yes		yes								494000	5
828	30	female		Southwest China	Unemployed	< 6months		survial	37		yes											161000	13
829	40	male	yes	Southwest China	other	< 6months		survial	14			yes										149000	26
830	35	male		Southwest China	Unemployed	< 6months		survial	28	TBM;Intestinal tuberculosis												1390000	98
831	32	female	yes	Southwest China	Unemployed	< 6months		survial	24			yes		cmvr								399000	5
832	24	male		East China	other	< 6months		survial	4											Fungal esophagitis		not detected	2
833	66	male		East China	Retired	< 6months		survial	36	Pulmonary tuberculosis				CMV viremia								290000	468
834	52	male		East China	other	< 6months		survial	30	Pulmonary tuberculosis;TBM				cmvr								88600	4
835	53	male		East China	other	< 6months		survial	10	Pulmonary tuberculosis									yes			64800	107
836	31	male	yes	East China	other	< 6months		survial	8	Pulmonary tuberculosis												199000	84
837	23	male		East China	other	< 6months		survial	47	TBM												190000	23
838	47	male		East China	Unemployed	< 6months		survial	16			yes										2740000	5
839	32	male		East China	other	< 6months		survial	3			yes										135000	9
840	42	male		East China	Unemployed	< 6months		survial	11				Cryptococcal meningitis									58900	89
841	32	male	yes	East China	other	< 6months		survial	72				Cryptococcal meningitis									40900	36
842	37	male	yes	East China	other	< 6months		survial	23				Pulmonary Cryptococcosis	yes								104000	45
843	44	male		East China	other	< 6months		survial	41		yes											51300	5
844	30	male		East China	other	< 6months		survial	57		yes											80.5	128
845	46	male		East China	other	< 6months		survial	9			yes										180000	15
846	32	male		East China	other	< 6months		survial	10			yes			yes							74500	58
847	33	male		East China	Unemployed	< 6months		survial	14			yes											15
848	37	male		East China	other	< 6months		survial	11			yes		yes								124000	10
849	33	male		East China	Unemployed	< 6months		survial	34				Cryptococcal meningitis									80400	39
850	32	male		East China	other	< 6months		survial	23	Pulmonary tuberculosis												＜40	66
851	58	male		East China	Unemployed	< 6months		survial	26			yes										192000	3
852	56	male		East China	Unemployed	< 6months		survial	6			yes										481000	12
853	68	male		East China	other	< 6months		survial	21			yes										160000	28
854	55	male		East China	Unemployed	< 6months		survial	21			yes										238000	14
855	38	male		East China	Unemployed	< 6months		survial	13			yes		yes								134000	26
856	30	male		East China	other	< 6months		survial	6						yes							16900	273
857	59	male		East China	Unemployed	< 6months		survial	19			yes										251000	21
858	30	male		East China	other	< 6months		survial	22			yes											96
859	25	male	yes	East China	other	< 6months		survial	12	Tuberculous pleuritis												115000	159
860	28	male		East China	Unemployed	< 6months		survial	17	Pulmonary tuberculosis												78800	58
861	60	male		East China	Retired	< 6months		death	7			yes		yes								132000	18
862	46	male		East China	Unemployed	< 6months		survial	21			yes		yes									20
863	42	male		East China	Unemployed	< 6months		survial	8			yes										858000	26
864	51	male		East China	Unemployed	< 6months		survial	36			yes											58
865	53	male		East China	other	< 6months		survial	32			yes										351000	13
866	50	male		East China	Unemployed	< 6months		survial	5			yes		yes								88500	21
867	43	male		East China	other	< 6months		survial	31					yes	yes								9
868	22	male		East China	student	< 6months		survial	16								yes	yes				305000	2
869	77	male		East China	Unemployed	< 6months		survial	6						yes							194000	403
870	45	male		East China	other	< 6months		survial	4			yes										271000	109
871	28	male		East China	Unemployed	< 6months		survial	13											Fungal skin infections		75.1	153
872	50	male		East China	other	< 6months		death	8			yes		yes								1070000	12
873	34	male		East China	other	< 6months		survial	10			yes										246000	15
874	28	male		East China	other	< 6months		survial	22			yes										246000	53
875	43	male		East China	Unemployed	< 6months		survial	15										yes			156000	12
876	35	female		East China	Unemployed	< 6months		survial	8						yes								389
877	68	male		East China	Retired	< 6months		survial	8			yes										193000	131
878	47	male		East China	Unemployed	< 6months		survial	21	Pulmonary tuberculosis										Oral fungal infection		179000	17
879	43	male		East China	Unemployed	< 6months		survial	10			yes								Oral fungal infection			12
880	53	male		East China	Unemployed	< 6months		survial	7	Pulmonary tuberculosis												3330	45
881	49	female		East China	Unemployed	< 6months		survial	24			yes		yes								90000	10
882	58	male		East China	Unemployed	< 6months		survial	14			yes										219000	38
883	56	male		East China	Unemployed	< 6months		survial	16			yes										272000	74
884	61	male		East China	Retired	< 6months		survial	42							Bunkitt’s lymphoma						467000	84
885	43	male	yes	East China	other	< 6months		survial	120				Cryptococcal meningitis									11900	29
886	36	male		East China	Unemployed	< 6months		survial	22			yes		yes								315000	62
887	70	male		East China	Unemployed	< 6months		survial	10			yes										183000	6
888	37	male		East China	other	< 6months		survial	9			yes										436000	23
889	25	male		East China	Unemployed	< 6months		survial	31			yes		CMV viremia								1550000	40
890	67	male		East China	Retired	< 6months		survial	10					yes				yes				685000	29
891	48	male		East China	Unemployed	< 6months		survial	11	Pulmonary tuberculosis												192000	39
892	54	male		East China	other	< 6months		survial	39						yes							197000	12
893	65	female		East China	Unemployed	< 6months		survial	12	Pulmonary tuberculosis		yes										703000	31
894	46	male		East China	Unemployed	< 6months		survial	11			yes										456000	15
895	25	male		East China	other	< 6months		survial	3	Intestinal tuberculosis													23
896	73	male		East China	Retired	< 6months		survial	3							Unclassified lymphoma							177
897	43	male		East China	Unemployed	< 6months		survial	17									yes				62300	11
898	32	male		East China	Unemployed	< 6months		survial	11	Pulmonary tuberculosis												291000	293
899	40	male		East China	other	< 6months		survial	25			yes										112000	37
900	57	male		East China	Unemployed	< 6months		survial	26									yes				159000	21
901	24	male		East China	other	< 6months		survial	17	Lymphoid tuberculosis												265000	13
902	59	male		East China	Unemployed	< 6months		survial	8	Pulmonary tuberculosis												not detected	1196
903	33	male		East China	other	< 6months		survial	34	Lymphoid tuberculosis												39300	32
904	41	male		East China	Unemployed	< 6months		survial	9	Pulmonary tuberculosis												8640	24
905	44	male		East China	other	< 6months		survial	4	Pulmonary tuberculosis												4300000	40
906	20	female		East China	Unemployed	< 6months		survial	7			yes											15
907	64	male		East China	Retired	< 6months		survial	26			yes										190000	39
908	58	male		East China	Unemployed	< 6months		survial	1							Bunkitt’s lymphoma							491
909	40	male		East China	other	< 6months		survial	26							Bunkitt’s lymphoma							167
910	55	male		East China	Unemployed	< 6months		survial	24			yes											9
911	57	male		East China	Unemployed	< 6months		survial	52		yes											441	14
912	34	male		East China	Unemployed	< 6months		survial	19					cmvr								480000	13
913	63	male		East China	Unemployed	< 6months		survial	11	Pulmonary tuberculosis												383000	364
914	25	male		East China	other	< 6months		survial	8			yes										921000	82
915	57	male		East China	Unemployed	< 6months		survial	29	Pulmonary tuberculosis												644000	27
916	37	male		East China	other	< 6months		survial	19			yes										321000	34
917	37	male	yes	Southwest China	other	< 6months		survial	7			yes										78900	39
918	46	male	yes	Southwest China	Unemployed	< 6months		death	30			yes		yes								170000	18
919	45	female		Southwest China	Unemployed	< 6months		survial	33			yes										3720000	36
920	32	male	yes	Southwest China	other	< 6months		survial	8			yes											33
3	57	male		East China	Unemployed	≥6month	AZT+3TC+EFV	death	29	Pulmonary tuberculosis												6330	38
47	31	male		East China	other	≥6month	TDF+3TC+EFV	death	7							Unclassified lymphoma						＜40	159
54	42	male	yes	East China	other	≥6month	AZT+3TC+EFV	survial	3		yes			yes								319000	211
55	30	male	yes	Northeast China	Unemployed	≥6month	TDF+3TC+raltegravir	survial	4				Cryptococcal meningitis									65700	164
57	36	male		East China	Unemployed	≥6month	AZT+3TC+EFV	survial	13	TBM												not detected	38
58	23	male		East China	other	≥6month	TDF+3TC+LPV/2	survial	6	Pulmonary tuberculosis													214
59	46	male		East China	Unemployed	≥6month	TDF+3TC+EFV	survial	8		yes											not detected	58
60	42	male		East China	other	≥6month	D4T+3TC+EFV	survial	13			yes										＜40	347
61	43	male		East China	Unemployed	≥6month	D4T+3TC+NVP	survial	4		yes											1670	68
62	52	male		East China	other	≥6month	TDF+3TC+LPV/2	survial	57		yes											223000	80
63	61	male		East China	Retired	≥6month	AZT+3TC+EFV	survial	8	Pulmonary tuberculosis												not detected	378
64	39	male		East China	Unemployed	≥6month	AZT+3TC+NVP	survial	7				Cryptococcal meningitis									360000	93
65	32	female		East China	Unemployed	≥6month	TDF+3TC+LPV/2	death	6	Pulmonary tuberculosis												873	22
66	75	male		East China	Retired	≥6month	TDF+3TC+EFV	survial	7	Pulmonary tuberculosis												1830	335
67	24	male		East China	Unemployed	≥6month	TDF+3TC+EFV	survial	27	Pulmonary tuberculosis												＜40	144
68	39	male		East China	Unemployed	≥6month	TDF+3TC+EFV	survial	8	Pulmonary tuberculosis												616000	33
69	34	male		East China	other	≥6month	AZT+3TC+EFV	survial	50					CMV viremia								＜40	130
70	75	male		East China	Retired	≥6month	D4T+3TC+EFV	survial	16	Pulmonary tuberculosis												not detected	96
71	24	female		East China	Unemployed	≥6month	TDF+3TC+LPV/2	survial	7	Pulmonary tuberculosis												73.5	250
72	29	male		Northwest China	Unemployed	≥6month	D4T+3TC+EFV	survial	2	Pulmonary tuberculosis				yes								122000	130
73	62	male		East China	Retired	≥6month	TDF+3TC+EFV	survial	7	Tuberculous pleuritis												852	241
74	75	male	yes	East China	Unemployed	≥6month	AZT+3TC+NVP	death	4	Intestinal tuberculosis;TBM						plasmablastic lymphoma						790000	73
75	54	male	yes	East China	Unemployed	≥6month	D4T+3TC+EFV	survial	21	Pulmonary tuberculosis													84
76	53	male	yes	East China	Unemployed	≥6month	AZT+3TC+EFV	survial	10	TBM												625000	140
77	35	male		East China	Unemployed	≥6month	AZT+3TC+NVP	survial	35	Pancreatic tuberculosis;Lymphoid tuberculosis												165000	255
78	46	male		East China	Unemployed	≥6month	D4T+3TC+EFV	survial	2	Lymphoid tuberculosis												928000	79
79	26	male		East China	Unemployed	≥6month	AZT+3TC+EFV	survial	1		yes		Cryptococcal meningitis									53300	80
115	29	male		East China	Unemployed	≥6month	TDF+3TC+EFV	survial	40		yes			yes								＜40	169
116	50	male		East China	Unemployed	≥6month	D4T+3TC+EFV	survial	17	Tuberculous pericarditis													233
117	39	male		East China	Unemployed	≥6month	AZT+3TC+NVP	survial	7	Intestinal tuberculosis													28
118	64	male		East China	Retired	≥6month	TDF+3TC+EFV	survial	8	Pulmonary tuberculosis												＜40	36
119	48	male	yes	East China	Unemployed	≥6month	TDF+3TC+EFV	survial	35			yes										not detected	591
120	69	male	yes	East China	Retired	≥6month	D4T+3TC+NVP	survial	27		yes												75
121	72	male	yes	East China	Retired	≥6month	TDF+3TC+EFV	survial	83		yes												266
122	35	male	yes	East China	other	≥6month	D4T+3TC+EFV	survial	17	Pulmonary tuberculosis													34
123	44	male	yes	East China	other	≥6month	TDF+3TC+EFV	survial	45				Cryptococcal meningitis										166
124	33	male	yes	East China	Unemployed	≥6month	D4T+3TC+LPV/2	survial	1				Cryptococcal meningitis										202
125	43	male		East China	other	≥6month	AZT+3TC+NVP	survial	8						yes							24700	163
158	26	male		East China	Unemployed	≥6month	TDF+3TC+EFV	survial	12			yes											276
159	44	male		East China	other	≥6month	D4T+3TC+NVP	survial	6		yes												111
160	58	male		East China	other	≥6month	TDF+3TC+NVP	survial	50	Pulmonary tuberculosis													138
161	37	male		Central China	Unemployed	≥6month	TDF+3TC+EFV	survial	12		yes												145
162	59	male		East China	other	≥6month	D4T+3TC+EFV	survial	9		yes											not detected	133
163	30	male		East China	Unemployed	≥6month	AZT+3TC+EFV	survial	18			yes								Oral fungal infection		372000	165
164	46	male	yes	East China	Unemployed	≥6month	AZT+3TC+EFV	survial	8	Pulmonary tuberculosis													448
165	43	male	yes	East China	Unemployed	≥6month	D4T+3TC+EFV	survial	11	Pulmonary tuberculosis										Oral fungal infection			61
166	35	male		East China	Unemployed	≥6month	D4T+3TC+NVP	survial	10			yes											9
167	48	male		East China	Unemployed	≥6month	AZT+3TC+EFV	survial	14			yes								Oral fungal infection		6580	24
168	34	female		East China	Unemployed	≥6month	TDF+3TC+EFV	survial	7	Pulmonary tuberculosis												58100	6
169	32	male		East China	other	≥6month	TDF+3TC+EFV	death	37								yes	yes				49800	93
170	26	female		East China	other	≥6month	AZT+3TC+EFV	survial	9	Lymphoid tuberculosis;Intestinal tuberculosis												57800	55
171	22	male		East China	Unemployed	≥6month	AZT+3TC+EFV	survial	3	TBM				yes									269
172	49	male		East China	Unemployed	≥6month	AZT+3TC+EFV	survial	2	Tuberculous pleuritis													345
185	53	male	yes	East China	other	≥6month	TDF+3TC+EFV	survial	7			yes											104
186	53	female	yes	East China	Unemployed	≥6month	AZT+3TC+EFV	survial	5			yes											488
187	44	male	yes	East China	Unemployed	≥6month	AZT+3TC+LPV/2	survial	9						yes								117
188	57	male	yes	East China	Unemployed	≥6month	TDF+3TC+EFV	survial	7		yes												680
189	41	male		East China	Unemployed	≥6month	D4T+3TC+EFV	survial	16	Pulmonary tuberculosis												266000	7
190	29	male	yes	East China	Unemployed	≥6month	TDF+3TC+EFV	survial	1				Cryptococcal meningitis									50100	6
191	38	female		Southwest China	other	≥6month	AZT+3TC+NVP	survial	11	Pulmonary tuberculosis												not detected	283
207	49	male	yes	East China	Unemployed	≥6month	AZT+3TC+EFV	survial	99		yes												414
208	57	male	yes	East China	Retired	≥6month	D4T+3TC+EFV	survial	3						yes								367
209	38	male		Southwest China	Unemployed	≥6month	TDF+3TC+LPV/2	survial	2				Cryptococcal meningitis										138
221	35	female		East China	Unemployed	≥6month	AZT+3TC+EFV	survial	7	Lymphoid tuberculosis;Intestinal tuberculosis													199
222	25	male	yes	East China	Unemployed	≥6month	TDF+3TC+LPV/2	survial	13		yes												3
223	55	male	yes	East China	Retired	≥6month	AZT+3TC+NVP	survial	4	Pulmonary tuberculosis													931
224	34	female		East China	Unemployed	≥6month	D4T+3TC+NVP	survial	1	TBM												not detected	429
227	40	male		East China	Unemployed	≥6month	TDF+3TC+EFV	survial	3				Cryptococcal meningitis									220000	66
228	47	male		East China	Unemployed	≥6month	D4T+3TC+EFV	survial	12	Pulmonary tuberculosis												＜40	83
229	32	male		East China	other	≥6month	TDF+3TC+EFV	survial	10				Cryptococcal meningitis									33800	19
230	28	male		Northeast China	Unemployed	≥6month	TDF+3TC+EFV	survial	2												yes	275	115
231	21	male		East China	Unemployed	≥6month	AZT+3TC+NVP	survial	34									yes				190000	13
232	50	male		East China	Unemployed	≥6month	TDF+3TC+LPV/2	survial	31	Pulmonary tuberculosis				yes									53
233	55	female		East China	Unemployed	≥6month	TDF+3TC+EFV	survial	28		yes		Cryptococcal meningitis										38
234	38	male		East China	Unemployed	≥6month	AZT+3TC+EFV	survial	3		yes											＜40	22
235	61	female		East China	Unemployed	≥6month	3TC+EFV+LPV/2	survial	26	Pulmonary tuberculosis												1560000	2
236	60	male	yes	East China	Retired	≥6month	TDF+3TC+EFV	survial	8						yes								127
237	34	male	yes	Southwest China	Unemployed	≥6month	TDF+3TC+EFV	survial	4		yes												2
238	34	male	yes	Southwest China	Unemployed	≥6month	AZT+3TC+EFV	survial	9		yes												364
239	42	male		East China	Unemployed	≥6month	TDF+3TC+EFV	survial	8						yes							not detected	111
240	35	male	yes	East China	Unemployed	≥6month	D4T+3TC+EFV	survial	9							Diffuse large B cell lymphoma						not detected	28
241	50	male	yes	East China	other	≥6month	TDF+3TC+EFV	survial	3	Pulmonary tuberculosis													951
244	31	male		East China	other	≥6month	TDF+3TC+LPV/2	survial	14	Pulmonary tuberculosis							yes					265000	21
245	34	male		East China	Unemployed	≥6month	TDF+3TC+EFV	survial	2	Pulmonary tuberculosis				yes								138000	58
246	39	male		East China	other	≥6month	AZT+3TC+EFV	survial	34	TBM													81
247	26	male		East China	Unemployed	≥6month	AZT+3TC+EFV	survial	20		yes			cmvr						Fungal skin infections		355	39
248	30	male		East China	other	≥6month	TDF+3TC+EFV	survial	40				Cryptococcal meningitis										36
249	31	male	yes	East China	other	≥6month	TDF+3TC+EFV	survial	19	Pulmonary tuberculosis													297
250	36	male	yes	East China	Unemployed	≥6month	D4T+3TC+EFV	survial	21	Intestinal tuberculosis												675000	140
252	37	male		East China	Unemployed	≥6month	TDF+3TC+EFV	survial	10				Cryptococcal meningitis									＜40	94
253	49	male	yes	East China	Unemployed	≥6month	D4T+3TC+EFV	survial	2		yes		Cryptococcal meningitis									690000	157
254	52	male		East China	other	≥6month	TDF+3TC+EFV	survial	8			yes										440000	173
255	46	male		East China	Unemployed	≥6month	AZT+3TC+NVP	survial	13	Pulmonary tuberculosis												517000	53
257	28	male		East China	other	≥6month	AZT+3TC+NVP	survial	43							Diffuse large B cell lymphoma						111	332
258	44	male		East China	Unemployed	≥6month	AZT+3TC+NVP	survial	9			yes										184000	59
259	33	male		East China	Unemployed	≥6month	D4T+3TC+EFV	survial	5					yes	yes							not detected	68
260	67	female		East China	Retired	≥6month	TDF+3TC+EFV	survial	9	Pulmonary tuberculosis												336000	41
261	36	male	yes	East China	Unemployed	≥6month	TDF+3TC+EFV	survial	8			yes		CMV viremia									219
262	36	male		East China	other	≥6month	D4T+3TC+EFV	survial	10		yes								yes				221
